# Supplementary material for: Are Canadian Women Prepared for the Transition to Primary HPV Testing in Cervical Screening? A National Survey of Knowledge, Attitudes, and Beliefs
Source: Curr Oncol. 2023 Jul 24;30(7):7055–72. doi: 10.3390/curroncol30070512 (PMC10378227; doi:10.3390/curroncol30070512)
Supplement: Supplementary file 1 [file curroncol-30-00512-s001.zip]

Archive with 1 entries (1 files):
- curroncol-2489355-supplementary.pdf
